# Supplementary material for: Race, Sex, and Ejection Fraction-Based Differences in Transthyretin Amyloid Cardiomyopathy (ATTR-CM) Risk Prediction
Source: J Clin Med. 2024 Oct 16;13(20):6150. doi: 10.3390/jcm13206150 (PMC11508786; doi:10.3390/jcm13206150)
Supplement: Supplementary file 1 [file jcm-13-06150-s001.zip]

Archive with 1 entries (1 files):
- jcm-3066422-supplementary.pdf
